# Supplementary material for: Construction of a chromosome-scale long-read reference genome assembly for potato
Source: Gigascience. 2020 Sep 23;9(9):giaa100. doi: 10.1093/gigascience/giaa100 (PMC7509475; doi:10.1093/gigascience/giaa100)
Supplement: giaa100_Supplemental_Files [file giaa100_supplemental_files.zip]

Archive with 11 entries (11 files):
- DM_v15_MarkedUp.docx
- Fig_S1.pptx
- Fig_S2.pptx
- Fig_S3.pptx
- Table_S1_JH.xlsx
- Table_S2_JH.xlsx
- Table_S3.xlsx
- Table_S4.xlsx
- Table_S5.xlsx
- Table_S6.xlsx
- Table_S7.xlsx
