# Supplementary material for: Construction of a chromosome-scale long-read reference genome assembly for potato
Source: Gigascience. 2020 Sep 23;9(9):giaa100. doi: 10.1093/gigascience/giaa100 (PMC7509475; doi:10.1093/gigascience/giaa100)
Supplement: giaa100_Supplemental_Files [file giaa100_supplemental_files.zip › Table_S1_JH.xlsx]

## Sheet: TableS1
Table S1. Sequence datasets used in this study. Total reads for Oxford Nanopore Technologies sequencing are passed reads after base calling.
Library Construction	Source	Tissue	Library ID	BioSample	Total Reads
Phase Genomics Hi-C library	DNA	tissue culture shoot and root	DM_Buell_Mai	SAMN15077099	442020592
Oxford Nanopore Ligation Sequencing Kit, SQK-LSK109	DNA	tissue culture shoot	20181018_1953_18Oct18_DM1-3_Nanobind2_LSK109	SAMN15077100	235873
Oxford Nanopore Ligation Sequencing Kit, SQK-LSK109	DNA	tissue culture shoot	20181019_1921_19Oct18_DM1-3_Nanobind2_LSK109	SAMN15077100	464750
Oxford Nanopore Ligation Sequencing Kit, SQK-LSK109	DNA	tissue culture shoot	20181022_1934_22Oct18_DM1-3_Nanobind2_LSK109_Run1	SAMN15077100	292014
Oxford Nanopore Ligation Sequencing Kit, SQK-LSK109	DNA	tissue culture shoot	20181022_1950_22Oct17_DM1-3_Nanobind2_LSK109_Run2	SAMN15077100	447909
Oxford Nanopore Ligation Sequencing Kit, SQK-LSK109	DNA	tissue culture shoot	20181025_1941_25Oct18_DM1-3_Nanobind2_LSK109	SAMN15077100	388107
Oxford Nanopore Ligation Sequencing Kit, SQK-LSK109	DNA	tissue culture shoot	20181029_1952_29Oct18_DM1-3_Nanobind2_LSK109	SAMN15077100	536768
Illumina TruSeq DNA Nano	DNA	young leaf	PEP_AA_01	SAMN15077101	457728836
Illumina TruSeq Stranded mRNA-seq	RNA	leaf	NPV_LV	SAMN05575005	35739357
Illumina TruSeq Stranded mRNA-seq	RNA	tuber	NPV_LX	SAMN05575007	26527766
Oxford Nanopore PCR-cDNA Sequencing Kit, SQK-PCS109	RNA	tissue culture shoot and root	DM_AB_01_ONT	SAMN15077102	11414237
Oxford Nanopore PCR-cDNA Sequencing Kit, SQK-PCS109	RNA	tissue culture shoot and root	DM_AB_02_ONT	SAMN15077102	1252119
