# Supplementary material for: Construction of a chromosome-scale long-read reference genome assembly for potato
Source: Gigascience. 2020 Sep 23;9(9):giaa100. doi: 10.1093/gigascience/giaa100 (PMC7509475; doi:10.1093/gigascience/giaa100)
Supplement: giaa100_Supplemental_Files [file giaa100_supplemental_files.zip › Table_S2_JH.xlsx]

## Sheet: TableS2
Table S2. Oxford Nanopore Technologies whole genome shotgun sequence reads used in the DM v6.1 assembly.
Library Name	All Pass Reads		Pass Reads >= 10 kb
	Total Reads	Total bp	Total Reads	Total bp	Coverage
20181018_1953_18Oct18_DM1-3_Nanobind2_LSK109	235873	4596685192	110417	4236644353	5.0x
20181019_1921_19Oct18_DM1-3_Nanobind2_LSK109	464750	8204381465	209917	7406972140	8.8x
20181022_1934_22Oct18_DM1-3_Nanobind2_LSK109_Run1	292014	5444393002	130303	4981904167	5.9x
20181022_1950_22Oct17_DM1-3_Nanobind2_LSK109_Run2	447909	7677602303	189824	6914076470	8.2x
20181025_1941_25Oct18_DM1-3_Nanobind2_LSK109	388107	6936268376	172241	6269317113	7.4x
20181029_1952_29Oct18_DM1-3_Nanobind2_LSK109	536768	9409540008	237600	8477943297	10.0x
Total	2365421	42268870346	1050302	38286857540	45.4x
