# Supplementary material for: Construction of a chromosome-scale long-read reference genome assembly for potato
Source: Gigascience. 2020 Sep 23;9(9):giaa100. doi: 10.1093/gigascience/giaa100 (PMC7509475; doi:10.1093/gigascience/giaa100)
Supplement: giaa100_Supplemental_Files [file giaa100_supplemental_files.zip › Table_S3.xlsx]

## Sheet: TableS3
Table S3. Illumina whole-genome shotgun sequence read mapping statistics
	DM v4.04	DM v6.1
Total Reads Mapped	456,267,985 (99.69%)	456,179,998 (99.67%)
Total Read Pairs Aligned and Properly Paired	221,288,429 (96.70%)	224,372,892 (98.05%)
Total Reads Aligned with a MAPQ of 0	46,240,914 (10.13%)	31,218,033 (6.84%)
