# Supplementary material for: Construction of a chromosome-scale long-read reference genome assembly for potato
Source: Gigascience. 2020 Sep 23;9(9):giaa100. doi: 10.1093/gigascience/giaa100 (PMC7509475; doi:10.1093/gigascience/giaa100)
Supplement: giaa100_Supplemental_Files [file giaa100_supplemental_files.zip › Table_S4.xlsx]

## Sheet: TableS4
Table S4. Benchmarking universal single copy orthologs (BUSCO) results on DM genome assemblies and annotation.
Class of BUSCOa	Assembly		Annotation
	v4.04	v6.1	v4.04	v6.1 Working Set	v6.1 High Confidence Set
Complete BUSCOs	1,579 (97.8%)	1,579 (97.9%)	1,203 (74.6%)	1,509 (93.5%)	1,502 (93%)
Complete and single-copy BUSCOs (S)	1,547 (95.8%)	1,544 (95.7%)	863 (53.5%)	1,010 (62.6%)	1,003 (62.1%)
Complete and duplicated BUSCOs (D)	32 (2%)	35 (2.2%)	340 (21.1%)	499 (30.9%)	499 (30.9%)
Fragmented BUSCOs (F)	18 (1.1%)	18 (1.1%)	91 (5.6%)	81 (5%)	80 (5%)
Missing BUSCOs (M)	17 (1.1%)	17 (1%)	320 (19.8%)	24 (1.5%)	32 (2%)
Total BUSCO groups searched	1614	1614	1614	1614	1614
aBUSCO v4.0.5 with embryophyta_odb10
