# Supplementary material for: Construction of a chromosome-scale long-read reference genome assembly for potato
Source: Gigascience. 2020 Sep 23;9(9):giaa100. doi: 10.1093/gigascience/giaa100 (PMC7509475; doi:10.1093/gigascience/giaa100)
Supplement: giaa100_Supplemental_Files [file giaa100_supplemental_files.zip › Table_S5.xlsx]

## Sheet: TableS5
Table S5. Centromere positions in the DM v6.1 assembly.
Centromere	Start (Mb)	End (Mb)	Length (Mb)
Cen1	33	33.3	0.3
Cen2	-	-	-
Cen3	11.9	12.2	0.3
Cen4	26.3	27.7	1.4
Cen5	27	27.5	0.5
Cen6	15.5	16.8	1.3
Cen7	16.8	17.5	0.7
Cen8	18.6	18.7	0.1
Cen9	18.3	20.3	2
Cen10	24.5	25.1	0.6
Cen11	21	22.6	1.6
Cen12	18.4	19.4	1
