# Supplementary material for: Construction of a chromosome-scale long-read reference genome assembly for potato
Source: Gigascience. 2020 Sep 23;9(9):giaa100. doi: 10.1093/gigascience/giaa100 (PMC7509475; doi:10.1093/gigascience/giaa100)
Supplement: giaa100_Supplemental_Files [file giaa100_supplemental_files.zip › Table_S6.xlsx]

## Sheet: TableS6
Table S6. Repetitive sequence content in v4.04 and v6.1 DM 1-3 516 R44 genome assemblies.
	DM v4.04				DM v6.01
	Number of elements	Length occupied	Percentage of sequence		Number of elements	Length occupied (bp)	Percentage of sequence
Retroelements	330835	257375609	0.2911		259683	273137774	0.3683
DNA transposons	84792	26098729	0.0295		75102	27446259	0.037
Rolling Circles	6067	1695861	0.0019		6232	1783481	0.0024
Unclassified interspersed repeats	741980	191439495	0.2165		659305	191385060	0.2581
Small RNA	7736	1293876	0.0015		7182	1271742	0.0017
Satellites	2718	1182814	0.0013		1533	1088356	0.0015
Simple repeats	3299	559487	0.0006		2955	486308	0.0007
Low complexity	509	136497	0.0002		365	111438	0.0002
