# Supplementary material for: Construction of a chromosome-scale long-read reference genome assembly for potato
Source: Gigascience. 2020 Sep 23;9(9):giaa100. doi: 10.1093/gigascience/giaa100 (PMC7509475; doi:10.1093/gigascience/giaa100)
Supplement: giaa100_Supplemental_Files [file giaa100_supplemental_files.zip › Table_S7.xlsx]

## Sheet: TableS7
Table S7. DM v6.1 gene annotation summary
	Working Model Set	High Confidence Model Set
Number of Gene Models	52953	44851
Number of Loci	40652	32917
Maximum Transcript Length (bp)	28469	16667
Maximum CDS Length (bp)	28469	16506
Average Transcript Length (bp)	1455.9	1600.7
Average CDS Length (bp)	1114.4	1203.9
Average Exon Length (bp)	276.3	277.7
Average Intron Length (bp)	620.5	614.9
Single Exon Transcripts	16590	11778
